# Supplementary material for: Markers of Antiviral Response in SLE Patients After Vaccination Against SARS-CoV-2
Source: Int J Mol Sci. 2025 Oct 21;26(20):10241. doi: 10.3390/ijms262010241 (PMC12563841; doi:10.3390/ijms262010241)
Supplement: Supplementary file 1 [file ijms-26-10241-s001.zip]

Archive with 1 entries (1 files):
- ijms-3933794-supplementary.pdf
